# Supplementary material for: Does Palatoplasty in Patients with Cleft Palate Really Improve Otitis Media with Effusion?
Source: Dent J (Basel). 2026 Feb 3;14(2):86. doi: 10.3390/dj14020086 (PMC12939578; doi:10.3390/dj14020086)
Supplement: Supplementary file 1 [file dentistry-14-00086-s001.zip]

Archive with 1 entries (1 files):
- dentistry-3951249-supplementary.pdf
